# Supplementary material for: Real-Time Parallel Processing of Grammatical Structure in the Fronto-Striatal System: A Recurrent Network Simulation Study Using Reservoir Computing
Source: PLoS One. 2013 Feb 1;8(2):e52946. doi: 10.1371/journal.pone.0052946 (PMC3562282; doi:10.1371/journal.pone.0052946)
Supplement: Zipped Archive S1 — This is a zipped file containing python code using the Oger toolbox for running simulations corresponding to Experiments 1–4, along with documentation for installation and running the scripts. (ZIP) [file pone.0052946.s008.zip]

Archive with 9 entries (6 files):
- HinautSM3Zipped/
- HinautSM3Zipped/RES_TEMP/
- HinautSM3Zipped/scripts_plos/
- HinautSM3Zipped/scripts_plos/diff_measure.py
- HinautSM3Zipped/scripts_plos/error_measure.py
- HinautSM3Zipped/scripts_plos/io_simple_xp.py
- HinautSM3Zipped/scripts_plos/mat_gen.py
- HinautSM3Zipped/scripts_plos/plot_tools.py
- HinautSM3Zipped/scripts_plos/simple_xp.py
