# Supplementary material for: Real-Time Parallel Processing of Grammatical Structure in the Fronto-Striatal System: A Recurrent Network Simulation Study Using Reservoir Computing
Source: PLoS One. 2013 Feb 1;8(2):e52946. doi: 10.1371/journal.pone.0052946 (PMC3562282; doi:10.1371/journal.pone.0052946)
Supplement: Zipped Archive S1 — This is a zipped file containing python code using the Oger toolbox for running simulations corresponding to Experiments 1–4, along with documentation for installation and running the scripts. (ZIP) [file pone.0052946.s008.zip › HinautSM3Zipped/scripts_plos/simple_xp.py]

# -*- coding: utf-8 -*-
"""
Created on 11 juil. 2012

@author: Xavier HINAUT
xavier.hinaut #/at\# inserm.fr
"""

import mdp
import Oger

import io_simple_xp
import mat_gen
import error_measure
import plot_tools
import diff_measure

def compute_error(error_obj, _states_out, _curr_teachers, _subset, verbose=False):
    all_meaning_err = []
    all_sentence_err = []
    for i in range(len(_curr_teachers)):
        full_info_err = error_obj.compute_error(input_signal=_states_out[i],
                                            target_signal=_curr_teachers[i],
                                            verbose=verbose)
        (err_avg_on_signals, global_err_answer, nr_of_erroneous_SW, total_nr_of_pertinent_SW, NVa_correct, NVa_erroneous) = full_info_err
        all_meaning_err.append(err_avg_on_signals)
        all_sentence_err.append(global_err_answer)
    mean_me = mdp.numx.mean(all_meaning_err)
    std_me = mdp.numx.std(all_meaning_err)
    median_me = mdp.numx.median(all_meaning_err)
    mean_se = mdp.numx.mean(all_sentence_err)
    std_se = mdp.numx.std(all_sentence_err)
    median_se = mdp.numx.median(all_sentence_err)
    return (mean_me, std_me, median_me, mean_se, std_se, median_se)

def simulation(root_file_name=None, N=100, sr=1, tau=6, act_time=20, subset=range(15,41),
               in_scal=0.75, ridge=10**-9, n_folds=None, seed=None,
               comp_err=True, plot_output=True, comp_diff_states=True, verbose=False):          
    """
    Inputs:
        N: number of internal units
        sr: spectral radius (scale factor for the internal weight matrix)
        tau: time constant
        act_time: activation time (corresponds to 1/delta(t) in internal units equation)
        subset: list containing the indices of the grammatical constructions that will be used
        in_scal: input scaling (scale factor for the input weight matrix)
        ridge: parameter of the ridge regression
        n_folds: select the type of learning:
            0: train and test on all data
            -1: leave one out
            x: cross validation with x folds (x nonnegative)
        seed: seed for the random number generator. If None, it will be initialized on computer time clock
        comp_err: if True, computes the meaning and sentence errors
        plot_output: if True, plots the readout (output) units activity
                    if 'comp_diff_states' is True also, plots the sum of instantaneous change in the readout activity
        comp_diff_states: if True, computes the sum of instantaneous change in the readout activity
        verbose: if True, display more information
    
    Output:
        (mean of meaning errors, standard deviation of meaning errors, 
            mean of sentence errors, standard deviation of sentence errors)
    """

#    keep_internal_states = True # to use, uncomment all lines with keep_internal_states
    verbose_each_step = False

    d_io = {}
    d_io['subset'] = subset
    d_io['act_time'] = act_time # equal to 1/delta_t
    # Add supplementary time steps after input stimulus is finished
#        Note that the error is done on the last time step when executing the reservoir;
#        If d_io['suppl_pause_at_the_end'] is changed, so will change the error measure.
    d_io['suppl_pause_at_the_end'] = 0#1 
    d_io['initial_pause'] = True
    (d_io['l_input'], d_io['l_data']) = io_simple_xp.get_corpus()
    (d_io['l_output'], d_io['l_teacher']) = io_simple_xp.get_coded_meaning()

    ## Generate the input stimulus
    inputs = io_simple_xp.generate_stim_input(d_io=d_io, verbose=verbose)
    ## Generate the teacher output
    teacher_outputs = io_simple_xp.generate_teacher_output(d_io=d_io, verbose=verbose)
    d_io['dim_input'] = inputs[0].shape[1]
    if verbose:
        print "len(inputs)", len(inputs)
        print "inputs[0].shape", inputs[0].shape
        print "len(teacher_outputs)", len(teacher_outputs)
        print "d_io['subset']", d_io['subset']
    w_R = mat_gen.generate_internal_weights(N=N, spectral_radius=sr, proba=0.1,
                                            seed=seed, verbose=verbose)
    w_in_R = mat_gen.generate_input_weights(nbr_neuron=N, dim_input=d_io['dim_input'],
                                            input_scaling=in_scal, proba=0.1, verbose=verbose)
    
    ## Instanciate reservoir, read-out and flow
    reservoir = Oger.nodes.LeakyReservoirNode(nonlin_func=mdp.numx.tanh, w=w_R, w_in=w_in_R,
                                              input_dim=d_io['dim_input'], output_dim=N,
                                              leak_rate=(1./(tau*d_io['act_time'])))
    read_out = Oger.nodes.RidgeRegressionNode(ridge_param=ridge, use_pinv=True, with_bias=True)
    flow = mdp.Flow([reservoir, read_out])
    
    ## Instanciate error parameters
    err_obj = error_measure.thematic_role_error(d_io=d_io)
    
#    if keep_internal_states:
#        Oger.utils.make_inspectable(mdp.Flow)
    
    ## Determining the training and testing sets:
    # train = test
    if n_folds is None or n_folds==0:
#        train_indices = [mdp.numx.array(d_io['subset'])]
        train_indices = [range(len(d_io['subset']))]
        test_indices = train_indices
    # leave-one-out
    elif n_folds==-1:
        train_indices, test_indices = Oger.evaluation.leave_one_out(len(d_io['subset']))
    # cross validation
    else:
        train_indices, test_indices = Oger.evaluation.n_fold_random( \
                                                    n_samples=len(d_io['subset']),
                                                    n_folds=n_folds)
    
    # Initialize variables to keep performance mesures over all test sets:
    all_mean_meaning_err = mdp.numx.zeros(len(train_indices))
    all_mean_sent_err = mdp.numx.zeros(len(train_indices))
    
    for i in range(len(train_indices)):
        f_copy = flow.copy()
#        if keep_internal_states:
#            # works for one loop only (i.e. n_folds=0)
#            f_copy = flow
        curr_inputs_train = [inputs[x] for x in train_indices[i]]
        curr_teachers_train = [teacher_outputs[x] for x in train_indices[i]]
        curr_inputs_test = [inputs[x] for x in test_indices[i]]
        curr_teachers_test = [teacher_outputs[x] for x in test_indices[i]]

        ## Learning
        learning_data = [curr_inputs_train, zip(curr_inputs_train, curr_teachers_train)]
        f_copy.train(learning_data)
        ## Testing
        states_out_test = len(curr_inputs_test)*[None]
#        if keep_internal_states:
#            internal_states_test = len(curr_inputs_test)*[None]
        for idx_out in range(len(curr_inputs_test)):
            states_out_test[idx_out] = f_copy(curr_inputs_test[idx_out])
#            if keep_internal_states==True:
#                #saving internal states of LeakyReservoirNode neurons
#                internal_states_test[idx_out] = f_copy.inspect(reservoir)
        
        subset = [d_io['subset'][x] for x in test_indices[i]]
        subtitle = "test_data "+str(subset[0])
        if verbose_each_step:
            print "****************************************************"
            print "subset_test: test_indices[i]:",test_indices[i]
            print "subset: d_io['subset'][test_indices[i]:",subset
    
        if comp_err:
            ## compute home-made error version 2
            result_comp_err = compute_error(error_obj=err_obj, _states_out=states_out_test,
                                            _curr_teachers=curr_teachers_test, _subset=subset,
                                            verbose=False)
            (mean_meaning_err, std_meaning_err, median_meaning_err, mean_sent_err, std_sent_err, median_sent_err) = result_comp_err
        else:
            (mean_meaning_err, std_meaning_err, median_meaning_err, mean_sent_err, std_sent_err, median_sent_err) = (-1,-1,-1,-1,-1,-1)

        if verbose_each_step:
            print "mean meaning_err: ", mean_meaning_err
            print "std meaning_err:", std_meaning_err
            print "median meaning_err:", median_meaning_err
            print "mean sent_err", mean_sent_err
            print "std sent_err", std_sent_err
            print "median sent_err", median_sent_err
            print "****************************************************"
        
        ## Compute derivative-like of readout activity
        if comp_diff_states:
            diff = diff_measure.amount_of_change(states_out=states_out_test)
            s_diff = diff_measure.sum_amount_of_change(diff=diff, return_as_tuple=False)
        
        ## Optional Plots
        if plot_output:
            plot_tools.plot_output(forced_subset=subset, _outputs=states_out_test, d_io=d_io,
                save_pdf=True, nr_nouns=4, nr_verbs=2, root_file_name=root_file_name,
                subtitle=subtitle+"__m-err"+str(mean_meaning_err)+"_s-err"+str(mean_sent_err), window=0,
                verbose=False, y_lim=[-1.5,1.5])
            if comp_diff_states:
                plot_tools.plot_with_output_fashion(l_array=s_diff, subset=subset, d_io=d_io,
                    root_file_name=root_file_name, subtitle=subtitle+"_sum_diff",
                    legend=["sum_diff", "abs_sum_diff", "abs_max_diff"],
                    y_lim=None, verbose=False)
#            if keep_internal_states:
#                plot_tools.plot_array_in_file(root_file_name=root_file_name, array_=internal_states_test,
#                                   data_subset=None, titles_subset=None, plot_slice=None,
#                                   title="_internal_states", subtitle="", legend_=None)

        ## save infos in lists
        all_mean_meaning_err[i] = mean_meaning_err
        all_mean_sent_err[i] = mean_sent_err
    
    if verbose:
        print "*-*-*-*-*-*-*-*-*-*-*-*-*-*-*-*-*-*-*-*-*-*--*"
        print "*-*-*-*-*-*-*-*-*-*-*-*-*-*-*-*-*-*-*-*-*-*--*"
        print "Mean error for all mean_meaning_err:", str(mdp.numx.mean(all_mean_meaning_err))
        print "Std for all mean_meaning_err:", str(mdp.numx.std(all_mean_meaning_err))
        print "*-*-*-*-*-*-*-*-*-*-*-*-*-*-*-*-*-*-*-*-*-*--*"
        print "Mean error for all mean_sent_err:", str(mdp.numx.mean(all_mean_sent_err))
        print "Std for all mean_sent_err:", str(mdp.numx.std(all_mean_sent_err))     
        print "*-*-*-*-*-*-*-*-*-*-*-*-*-*-*-*-*-*-*-*-*-*--*"
    return (mdp.numx.mean(all_mean_meaning_err), mdp.numx.std(all_mean_meaning_err), mdp.numx.mean(all_mean_sent_err), mdp.numx.std(all_mean_sent_err))


def multi_sim(nr_instance=1, seed=None, *args, **kwargs):
    list_mean_merr = []
    list_mean_serr = []
    if seed is not None:
        curr_time = seed #0
        print "seed defined (not random): "+str(curr_time)
    else:
        import time
#        curr_time = int(time.time()*10**6)
        curr_time = int((time.time()*10**6)%int(time.time()))
        print "random seed generated: "+str(curr_time)
    for i in range(nr_instance):
        (mean_merr, std_me, mean_serr, std_se) = simulation(seed=i+curr_time, *args, **kwargs)
        list_mean_merr.append(mean_merr)
        list_mean_serr.append(mean_serr)
    return (mdp.numx.mean(list_mean_merr), mdp.numx.std(list_mean_merr), mdp.numx.mean(list_mean_serr), mdp.numx.std(list_mean_serr))

if __name__ == '__main__':

######################################################################""
    # Defining parameters for the input and corpus
    # change "subset" in order to change the data set used
######################################################################""
    

    subset = range(15,41) # Exp1, Exp 3
#    subset = range(15,45) # Exp 2 part 1
    ## Special set 15 to 41 without sentences with "that was": 24 25 26 27 32 33 38 39 (i.e. 9-10-11-12-17-18-23-24 starting from 15)
#    subset = range(15,42) #  Exp 2 part 2
#    subset.remove(24)   #  Exp 2 part 2
#    subset.remove(25)   #  Exp 2 part 2
#    subset.remove(26)   #  Exp 2 part 2
#    subset.remove(27)   #  Exp 2 part 2
#    subset.remove(32)   #  Exp 2 part 2
#    subset.remove(33)   #  Exp 2 part 2
#    subset.remove(38)   #  Exp 2 part 2
#    subset.remove(39)   #  Exp 2 part 2

#    subset = range(0,45) # Exp 4
    
    
#    (mean_me, std_me, mean_se, std_se) = simulation(
#        root_file_name='../../RES_TEMP/run_simple_xp',
#        N=100, sr=1, tau=6, act_time=20, subset=subset,
#        in_scal=0.75, ridge=10**-9, n_folds=-1, seed=1,
#        comp_err=True, plot_output=True, comp_diff_states=True, verbose=False)
    (mean_me, std_me, mean_se, std_se) = multi_sim(nr_instance=1,
        root_file_name='../RES_TEMP/run_multi_simple_xp',
        N=300, sr=1, tau=6, act_time=20, subset=subset,
        in_scal=0.75, ridge=10**-9, n_folds=0, seed=1,
        comp_err=True, plot_output=True, comp_diff_states=True, verbose=False)
    print (mean_me, std_me, mean_se, std_se)
    
#  Parameter valeus    
#            N  act_time   n_folds  plot_output
# Exp1     300   20         0         True
# Exp2.1   300   20         0         True
# Exp2.2   300   20         0         True  (change corpus as described above)
# Exp3     100    1         -1        True - does cross validation
#    change seed=2
# Exp3     100    1         -1        False - does cross validation and runs faster
# Exp3  keep these parameter & set nr_instance=20 to average over 20 instances
# Exp4     300   20         0         True
    
